# Supplementary material for: Tocolytic Therapy Inhibiting Preterm Birth in High-Risk Populations: A Systematic Review and Meta-Analysis
Source: Children (Basel). 2023 Feb 24;10(3):443. doi: 10.3390/children10030443 (PMC10047044; doi:10.3390/children10030443)
Supplement: Supplementary file 1 [file children-10-00443-s001.zip]

Archive with 4 entries (3 files):
- children-2206198-supplementary/Supplementary File(s)/
- children-2206198-supplementary/Supplementary File(s)/Figure S1.pdf
- children-2206198-supplementary/Supplementary File(s)/File S1.pdf
- children-2206198-supplementary/Supplementary File(s)/Table S1.pdf
